# Supplementary material for: Onset and Seasonal Kinetics of Xylogenesis in Pinus sylvestris L. on the Southern Fringes of Its Distribution Depend on Early Spring Air and Soil Temperature
Source: Plants (Basel). 2026 Jun 23;15(13):1933. doi: 10.3390/plants15131933 (PMC13364090; doi:10.3390/plants15131933)
Supplement: Supplementary file 1 [file plants-15-01933-s001.zip]

Archive with 1 entries (1 files):
- plants-4369635-supplementary.xlsx
