# Supplementary material for: Onset and Seasonal Kinetics of Xylogenesis in Pinus sylvestris L. on the Southern Fringes of Its Distribution Depend on Early Spring Air and Soil Temperature
Source: Plants (Basel). 2026 Jun 23;15(13):1933. doi: 10.3390/plants15131933 (PMC13364090; doi:10.3390/plants15131933)
Supplement: Supplementary file 1 [file plants-15-01933-s001.zip › plants-4369635-supplementary.xlsx]

## Sheet: Table of contents
Minimal dataset:
Sheet	Content	Source
Table of contents	table describing content of the dataset	-
Observed cell counts	Dates of actual observations of tree-ring formation and cell counts in the cambial zone, cell expansion zone, and xylem of the developing ring averaged for each date over considered years	Measured by authors
Climatic data	Daily series of air temperature, soil temperature at a depth of 20 cm, cnow cover, and precipitaion over considered years, measured at the Minusinsk climatic station	https://meteo.ru

## Sheet: Observed cell counts
DOY	Camb	Expan	Xylem	Trees
	2013 MIN			15		DOY	Day of year (including 29 February)
	Camb	Expan	Xylem			Camb	Cell count in the cambial zone
100	6.22222	0	0			Expan	Cell count in the expansion zone
110	6.28889	0	0			Xylem	Cell count in xylem of developing ring
120	8.93333	0.133333	0.133333			Trees	Number of sampled trees for year and site
130	9.97778	1.93333	1.93333
140	9.57778	3.8	3.8
150	9.28889	5.53333	6.13333
161	7.2	4.75556	9.62222
171	6.53333	3.4	13.7111
181	6	2.88889	14.7556
191	5.58889	1.7	16.4556
201	4.67037	0.381481	16.2815
211	4.91852	0.807407	19.2963
222	5.6	2.76296	25.7963
232	5.55556	2.98148	30.0704
242	5.4	0.4	29.9333
254	4.62222	0	29.7333
264	5.11111	0	34.3222
296	5.44444	0	29.9778
	2014 MIN			10
94	6.21667	0	0
101	7.68056	0	0
108	9.14444	0	0
115	10.9833	0.983333	0.983333
123	10.5667	2.53333	2.53333
128	10.9833	4.63333	4.63333
136	10.5333	7.5	7.83333
143	10.8389	8.41667	9.85
150	10.5944	10.2222	13.8222
157	10.4833	9.94444	15.8778
167	9.61111	8.46667	20.5
177	9.52222	8.58333	31.45
188	8.73333	7.33333	39
199	8.10833	4.16667	43.625
209	8.01667	3.06667	47.45
219	7.45833	0.883333	50.7417
230	6.8	0.3	48.5
240	6	0	53.7667
251	5.83333	0	56.2167
261	5.8	0	53
	2017 MIN			7
109	5.5	0	0
118	5.42857	0	0
126	8.5	0.0714286	0.0714286
133	10.0714	3.07143	3.07143
143	10.1429	4.85714	4.85714
152	9	8.28571	8.28571
160	8.57143	9.64286	12.1429
172	8.57143	6.5	15.7857
182	7.42857	3.5	15.2857
189	7.71429	2.14286	18.7143
201	8	5.5	24.3571
210	9	7.28571	27.3571
217	7.71429	3.71429	29.7143
227	7.71429	3.85714	32.7143
235	7.57143	2.14286	33.4286
245	7.14286	0.285714	31.3571
252	6.92857	0	34.8571
259	6.78571	0	32.7143
	2018 BID			7
120	7	0	0
131	11.1429	0.0714286	0.0714286
142	13.1429	1.07143	1.07143
152	14.1429	7.57143	7.57143
161	13.2143	14.7143	14.7857
171	9.85714	20.0714	23.8571
181	9	11.6667	28
191	8.14286	8.92857	31.0714
202	8.57143	5.85714	31.7143
212	7.85714	6.42857	38.4286
222	8.28571	4.78571	41.0714
233	7.28571	1.42857	49.4286
243	7.14286	0	51.1429
254	7.28571	0	44.2857
	2019 BID			9
120	7	0	0
129	8	0	0
138	10.1111	0	0
148	10.7778	3.94444	3.94444
157	10.4444	9.22222	9.22222
166	10.5556	16.8889	18.5556
176	9.44444	20.1111	25.1111
185	9.33333	17.4444	30
194	8.94444	14.7222	34.5556
204	8.55556	10.3333	37.1111
213	8.44444	10.3333	42
222	7.66667	4.55556	44.2222
232	7.77778	2.44444	46.5556
241	7.77778	1.11111	48.6667
250	7.44444	0	51.3889
260	7.22222	0	51.1111
	2021 MIN			7
	Camb	Enlarg	Xylem
120	7.42857	0	0
132	7.71429	0	0
142	11.2857	3.28571	3.28571
152	11.8571	7	7
162	10.5714	16.5714	17.2857
173	9.42857	17.5714	22.2143
182	9.14286	14.1429	22.3571
191	9.28571	10.8571	25.8571
202	8.85714	8.42857	31
212	7.57143	5.35714	35.0714
229	7.14286	1.85714	39.1429
243	7.85714	1	40.5714
261	7.85714	0	39
	2023 MIN			10
119	6	0	0
131	6.6	0	0
140	6.7	0.3	0.3
151	8.4	2.9	2.9
161	8.1	8.1	8.5
171	7.8	8.2	10
182	8	6.8	12.1
192	8.2	4.8	14.2
202	7.8	3.7	16.1
213	7.5	3	19.7
223	7.1	1.2	23.3
234	6.6	1.8	27
245	6.9	0.5	29.4
255	6.6	0	29
264	6.1	0	30.6
274	6.4	0	33

## Sheet: Climatic data
Air temperature, °C			Years								Precipitation, mm			Years								Tsoil (20 cm), °C			Years								Snow cover, cm			Years
DOY	Month	Day	2013	2014	2017	2018	2019	2021	2023		DOY	Month	Day	2013	2014	2017	2018	2019	2021	2023		DOY	Month	Day	2013	2014	2017	2018	2019	2021	2023		DOY	Month	Day	2013	2014	2017	2018	2019	2021	2023
1	1	1	-24.2	-1	-4.2	-17.4	-25.7	-22	-23.1		1	1	1	0	0	0	0.5	0.8	0.3	0		1	1	1	-10.1	-2.7	-6.2	-1.4	-9.3	-9	-7.2		1	1	1	8	3	1	13	4	1	12
2	1	2	-30	-2.3	-2.6	-27.5	-21.1	-25.1	-20.9		2	1	2	0	0	0	0	2	0.3	0		2	1	2	-11.5	-2.5	-5.5	-2	-9	-9.6	-7.4		2	1	2	7	3	1	13	5	1	12
3	1	3	-30	-4.1	-1.3	-30.8	-25.1	-27.2	-23.3		3	1	3	0	0	0	0	0	0.3	0		3	1	3	-12.6	-2.5	-4.6	-2.6	-8.9	-10.1	-7.4		3	1	3	7	3	1	13	5	1	11
4	1	4	-28.7	-7.9	-1.9	-32.2	-29.9	-21.2	-22.2		4	1	4	0	0	0	0	0	3	0.7		4	1	4	-13	-2.7	-4.2	-3.2	-8.2	-9.8	-7.8		4	1	4	7	3	1	13	5	3	11
5	1	5	-30.2	-14.6	0.5	-31.6	-31.2	-27.5	-14.9		5	1	5	0	1	0	0	0	0.4	0		5	1	5	-13.6	-3.3	-3.4	-3.6	-8.7	-9.9	-7.6		5	1	5	7	3	1	13	5	4	12
6	1	6	-31.2	-23	-0.8	-29.6	-20.3	-32	-3.1		6	1	6	0	0.2	0	0	0.8	0	0		6	1	6	-14.3	-4.5	-3	-3.8	-8.6	-9.9	-7.1		6	1	6	7	3	1	13	7	4	11
7	1	7	-29	-19.3	-10.6	-17.9	-17.9	-28.4	-6.2		7	1	7	0	0.2	0	2	0	0	0		7	1	7	-14.5	-5.7	-4.3	-3.7	-8.5	-10	-6.6		7	1	7	7	3	1	14	7	3	11
8	1	8	-28.8	-9.5	-14	-12.8	-15.3	-28.8	-9.8		8	1	8	0	0.5	0.4	0.7	0	0	0		8	1	8	-14.9	-5.7	-5.6	-3	-8.3	-10.1	-6.3		8	1	8	7	3	1	17	7	3	11
9	1	9	-20	-11.2	-9.7	-16.9	-10.5	-26.8	-8.6		9	1	9	2.5	0.5	1.9	0.2	0	0	0		9	1	9	-15.3	-5.4	-6	-2.8	-6.6	-10.1	-6.1		9	1	9	9	4	2	16	6	3	11
10	1	10	-24.7	-12	-9	-14.4	-5.4	-13	-8.9		10	1	10	0.2	0	0	0	0	0.3	0		10	1	10	-13.7	-5.4	-5.8	-2.7	-6	-9.4	-5.8		10	1	10	9	4	3	17	6	3	8
11	1	11	-19.7	-4.9	-9.3	-12	-11.1	-7.6	-19.3		11	1	11	2.8	0	0.8	0	0	0	0		11	1	11	-13.4	-5.1	-5.7	-2.7	-5.3	-8	-6.6		11	1	11	13	3	3	16	6	3	8
12	1	12	-21.8	-10.7	-13.2	-9.3	-19.5	-16	-22.3		12	1	12	0	0	0	0	0	1.2	0		12	1	12	-13	-5	-5.8	-2.2	-6.1	-7.1	-7.4		12	1	12	12	3	3	16	6	4	8
13	1	13	-17.2	-18.2	-13.4	-9.4	-21.2	-20.7	-23		13	1	13	1.3	0	0.3	0	0	2.6	0		13	1	13	-12.9	-5.5	-6.2	-2.3	-6.7	-7.5	-8.4		13	1	13	12	3	3	14	6	5	8
14	1	14	-10.6	-20.1	-15.3	-17.5	-25.1	-21.1	-10.5		14	1	14	0	0	0	0	0	0.4	0.2		14	1	14	-11.9	-5.9	-6.8	-2.5	-7.6	-7.6	-8		14	1	14	11	3	3	14	6	6	7
15	1	15	-15.4	-18.9	-11.6	-14	-25.3	-18.9	-6.8		15	1	15	0	0	1.3	0	0	0	0.3		15	1	15	-11.4	-6.7	-7	-3.2	-8.1	-7.8	-7.2		15	1	15	11	3	4	12	6	6	7
16	1	16	-16	-18.9	-20.3	-12.7	-23.6	-19	-8.9		16	1	16	0	0	0	0	0	0	0.3		16	1	16	-11.1	-7.4	-7.7	-3.4	-8.6	-7.7	-6.8		16	1	16	11	3	4	11	6	6	5
17	1	17	-15.8	-9.9	-28.7	-7	-14.1	-13.4	-6.6		17	1	17	0	0.4	0	0	0.5	0.2	0.2		17	1	17	-10.8	-7	-9.4	-3.1	-7.9	-7.7	-6.6		17	1	17	10	4	4	10	7	6	4
18	1	18	-16.3	-7	-28.3	-9.5	-17.2	-7.9	-10.6		18	1	18	0	0	0	0	0.2	0	0.7		18	1	18	-11	-6.3	-10.5	-3	-7.9	-7.8	-6.2		18	1	18	10	4	4	9	7	6	4
19	1	19	-12	-17.7	-22.4	-15.3	-16.3	-9.1	-12.9		19	1	19	0	0	0.2	0.6	0.2	0	2.1		19	1	19	-10.6	-6.6	-10.8	-3	-7.3	-6.3	-6.5		19	1	19	10	3	3	8	8	5	5
20	1	20	-9.9	-15.5	-16.6	-26.2	-18.1	-19.6	-10.1		20	1	20	0	0	0.2	0	0	0	2.8		20	1	20	-10.2	-7.3	-10.2	-3.6	-7.4	-6.8	-6.4		20	1	20	9	3	4	9	7	5	6
21	1	21	-17.2	-12.9	-18.7	-36.1	-15	-24.1	-21.6		21	1	21	0	0.2	0	0	0	1.3	0.7		21	1	21	-10.2	-7.2	-10.2	-4.9	-7.3	-7.3	-6.3		21	1	21	8	3	4	9	7	5	8
22	1	22	-13.3	-7.5	-13.4	-37.4	-12.5	-13.7	-35.8		22	1	22	0.6	0	0	0	0	0	0		22	1	22	-10	-6.9	-9.8	-6.1	-7.4	-7.2	-6.8		22	1	22	9	3	4	9	7	6	8
23	1	23	-17.8	-12.6	-14.2	-36.8	-14.4	-9.2	-30		23	1	23	0	0	0	0	0	5.3	2.8		23	1	23	-10.2	-7.3	-9.4	-6.8	-7.1	-6.4	-7.3		23	1	23	9	3	4	9	7	9	7
24	1	24	-9.9	-14.6	-11.9	-33.5	-13.5	-15.5	-16.5		24	1	24	0	0	0	0.4	0	0	0		24	1	24	-10	-7.5	-9.1	-7	-7	-6.4	-7.6		24	1	24	9	3	4	9	6	10	10
25	1	25	-7.6	-14.4	-10.3	-35.1	-17.9	-19.2	-7.3		25	1	25	0	0	0	0	0	0	0		25	1	25	-9.3	-7.9	-9	-7.6	-6.9	-6.5	-7.7		25	1	25	8	3	4	9	6	10	9
26	1	26	-1.6	-16.7	-5	-33.9	-12.9	-32.5	-7.5		26	1	26	0	0.5	0	0	0	0	0		26	1	26	-8.4	-7.7	-8.2	-8	-7	-7.2	-7.4		26	1	26	8	4	4	9	6	9	7
27	1	27	-1	-24.1	-16.6	-32.7	-16.1	-30.8	-2.5		27	1	27	0	0	0.5	0	0	2.7	0		27	1	27	-6.9	-8.8	-8.2	-8.1	-7.2	-8.1	-6.6		27	1	27	7	4	3	9	6	9	6
28	1	28	-8.3	-13.6	-26.4	-32.1	-14.7	-8	-2.1		28	1	28	2.5	0	0	0	0	0	0		28	1	28	-7	-9	-10.2	-8.4	-7.1	-7.5	-6.1		28	1	28	7	4	3	9	6	10	5
29	1	29	-20	-14.8	-26.2	-16.2	-17.1	-1.1	-2		29	1	29	0	0	0	0.4	0.2	0	0		29	1	29	-7.6	-8.7	-11.4	-8	-7.3	-6.4	-5.5		29	1	29	11	4	3	9	6	9	5
30	1	30	-28.8	-20.7	-21.8	-6.5	-8.8	-6	-5.4		30	1	30	0	0.2	0	0	0	0	0		30	1	30	-9	-9	-11.8	-6.6	-7	-5.4	-5.4		30	1	30	11	4	3	7	6	6	4
31	1	31	-25.3	-25.5	-18.7	-14	-7.3	-26.7	-8.3		31	1	31	0.4	0.2	0	0	0.2	0	0		31	1	31	-9.9	-9.9	-11.6	-6.1	-6.6	-5.9	-5.3		31	1	31	11	4	3	7	6	5	3
32	2	1	-18.9	-20.6	-15.8	-22	-23.5	-27.9	-17.6		32	2	1	0.7	0	0	0	0	0	0		32	2	1	-10.4	-10.6	-11.4	-6.6	-7.2	-6.2	-6		32	2	1	11	3	3	7	6	5	3
33	2	2	-12.5	-19.7	-17.5	-24.7	-30.9	-25	-19.1		33	2	2	0.5	0	0	0	0	0	0		33	2	2	-9.8	-10.8	-11.5	-7.1	-7.9	-7.3	-6.6		33	2	2	12	3	3	7	6	5	3
34	2	3	-24.4	-27.2	-14.1	-24.4	-28.8	-17.6	-20.9		34	2	3	0	0	0	0	0	0	0		34	2	3	-9.8	-11.6	-11	-7.6	-9.9	-7.5	-7.3		34	2	3	13	3	3	7	6	5	3
35	2	4	-25.8	-26.6	-16.7	-22.2	-27.8	0.6	-21.5		35	2	4	0	0	0.6	0	0	0	0		35	2	4	-10.4	-12.4	-10.7	-7.7	-10.4	-6.3	-7.9		35	2	4	13	3	3	7	6	4	3
36	2	5	-23.5	-27.9	-12.3	-19.8	-32.8	-8.7	-22.8		36	2	5	0.3	0	5.3	0	0	0.3	0		36	2	5	-10.8	-13	-10	-7.7	-11	-5.8	-8.4		36	2	5	13	3	7	7	6	4	3
37	2	6	-16.7	-22.6	-16.4	-22.7	-32.9	-13.1	-22.7		37	2	6	0.2	0	0	0	0	0	0		37	2	6	-10.7	-13.3	-10	-7.8	-12.4	-5.9	-9		37	2	6	13	3	7	7	6	4	3
38	2	7	-15.3	-26.3	-22.7	-21.4	-31.6	-11.2	-22		38	2	7	1.6	0	0	0.5	0	0	0		38	2	7	-10.2	-13.8	-10.2	-8	-13	-5.9	-9.3		38	2	7	15	3	7	7	6	4	3
39	2	8	-19.6	-26.7	-18	-8.8	-31.4	-7.2	-12.6		39	2	8	0	0	0	1.7	0	0	0		39	2	8	-10	-14	-10.3	-7.2	-13.4	-5.8	-8.9		39	2	8	15	3	7	7	6	4	3
40	2	9	-27.3	-23.4	-19.7	-11.1	-31.7	-4.4	-11.6		40	2	9	0	0	0	0.5	0	2.8	1.3		40	2	9	-10.2	-14.2	-10.3	-6.5	-13.7	-5.3	-8.1		40	2	9	15	3	6	8	6	4	6
41	2	10	-26.2	-21.9	-16.4	-11.4	-31.3	-16.3	-20.9		41	2	10	0	0	0	0.6	0	0	0		41	2	10	-10.8	-14.2	-10.4	-6	-14.2	-5.3	-8.2		41	2	10	15	3	6	11	6	8	6
42	2	11	-6.9	-23.8	-10	-18.9	-29.9	-16.8	-23.7		42	2	11	0.4	0	0.9	0	0	0	0		42	2	11	-10.5	-14.1	-9.6	-6	-14.4	-5.4	-8.7		42	2	11	12	3	7	10	6	7	6
43	2	12	-11.5	-25.4	-18	-19.2	-28.6	-29.2	-24.2		43	2	12	1.5	0	0	0	0	0	0		43	2	12	-9.6	-14.5	-9.6	-5.1	-14.7	-5.9	-9.1		43	2	12	11	3	8	10	6	6	5
44	2	13	-16.5	-21.6	-20.2	-18.2	-21.1	-28.3	-18.8		44	2	13	0.4	1.1	0.2	0	0	0	0		44	2	13	-9.3	-14.4	-9.8	-6.2	-14.8	-6.4	-9.1		44	2	13	12	4	8	10	6	6	5
45	2	14	-10.9	-19	-18.8	-21.3	-16.2	-19.6	-13.9		45	2	14	0	0.5	0	0	0	1.7	0		45	2	14	-9.2	-14.1	-10	-6.3	-13.3	-6.6	-8.8		45	2	14	12	5	7	10	6	6	5
46	2	15	-8.6	-14.6	-24.1	-21.7	-12	-9.6	-17.3		46	2	15	0	0.5	0	0	0	1	0.2		46	2	15	-8.8	-13.9	-10.4	-6.4	-12.1	-6.4	-8.6		46	2	15	10	4	6	10	6	8	5
47	2	16	-15	-13.6	-24.7	-12.3	-15.5	-10.1	-21.6		47	2	16	0	0	0	1	0	0	0		47	2	16	-8.8	-13.3	-10.9	-6.4	-11.8	-6	-8.7		47	2	16	8	4	6	9	6	7	6
48	2	17	-19.6	-12	-19.3	-15.9	-8.8	-2.6	-22.6		48	2	17	0	0	0	0	0	0	0		48	2	17	-9.4	-10.1	-11	-6	-11.8	-5.5	-9.2		48	2	17	8	3	6	10	6	7	6
49	2	18	-13.9	-6.1	-9.6	-23.2	-10.4	-2.2	-12.4		49	2	18	0.6	0	0	0	0	0.4	0		49	2	18	-9.7	-11.3	-10.2	-6.4	-10.3	-3	-8.7		49	2	18	8	3	6	10	6	2	5
50	2	19	-15.5	-2.8	-19	-20.8	-6.7	-6	-14.3		50	2	19	0	0	0	0	0	1.9	0		50	2	19	-9.5	-9.6	-10.2	-6.7	-9.6	-3.9	-8.6		50	2	19	8	3	6	10	6	5	5
51	2	20	-6.9	-0.7	-7.9	-7.9	-4.9	-3.9	-9.8		51	2	20	0	0	0	0	0	0	0		51	2	20	-8.9	-8.3	-9.8	-6.4	-9.5	-2.9	-8.2		51	2	20	8	3	6	10	5	2	4
52	2	21	-17.8	-1.8	-4.4	-4.6	-7.5	-13.2	-13.9		52	2	21	0	0	0	1.7	0	0	0		52	2	21	-8.9	-7.5	-9	-5.6	-8.1	-4.2	-7.9		52	2	21	8	2	6	9	5	2	4
53	2	22	-14	-6.9	1.2	-12.3	-2.5	-11.4	-7.8		53	2	22	0	0	0	1	0.2	0	0		53	2	22	-9.4	-7.5	-7.6	-5.3	-6.2	-4.6	-7.5		53	2	22	8	2	5	11	5	2	4
54	2	23	-4.7	-6.1	1.7	-6	-6.6	-12.5	-6.5		54	2	23	0	0	0	0	0	0	0		54	2	23	-8.8	-7.4	-6.2	-5.1	-7	-5.5	-6.9		54	2	23	8	2	3	11	5	2	4
55	2	24	-7.8	-12.4	-5.6	-7.5	-7.2	-17.9	-6.8		55	2	24	0	0	0	0	0	0	0		55	2	24	-8	-7.4	-6.2	-4.9	-6.9	-6.6	-6.3		55	2	24	8	2	1	11	5	2	4
56	2	25	-7.2	-13	-6.3	-7.2	-7.3	-11.2	-7		56	2	25	0	0	0	3.2	0	5.7	1.6		56	2	25	-7.6	-9	-5.8	-4.6	-6.7	-6.4	-6		56	2	25	7	2	1	14	4	2	4
57	2	26	-11.9	-9.9	-4.3	-14	-3	-15.3	-4		57	2	26	0	0	0	0	0	0	9.4		57	2	26	-8	-8.6	-4.7	-4.6	-5.6	-5.9	-5.4		57	2	26	7	2	0	14	2	12	16
58	2	27	-12.2	-13.3	0.7	-15.1	-3.8	-17.6	-6.2		58	2	27	0	0	0	0.6	0	0	0		58	2	27	-8.4	-8.8	-3.4	-4.6	-5.1	-6.4	-5.3		58	2	27	7	2	1	15	2	5	13
59	2	28	-13	-11.9	2.3	-23.7	-0.9	-15.8	-1.7		59	2	28	0	0	0	0	0	0	0		59	2	28	-8.7	-8.8	-2.4	-5.1	-4.5	-6.4	-5		59	2	28	7	2	0	15	1	4	10
60	2	29									60	2	29									60	2	29									60	2	29
61	3	1	-8.5	-10	-2.7	-16.4	-1	-13	-1.1		61	3	1	0	0.4	0	3.8	0	0.3	0		61	3	1	-8.4	-8.6	-2.6	-5.4	-3.3	-6.3	-4.7		61	3	1	7	2	0	14	1	4	8
62	3	2	-3.6	-6.3	0	-12.8	-1.7	-8.1	0.7		62	3	2	0	1.7	1.2	0	0	0	0		62	3	2	-7.4	-7.5	-1.8	-5.4	-3.1	-6.1	-4.5		62	3	2	6	4	0	13	0	5	8
63	3	3	-1.6	-9.2	-1.6	-13.1	1	-6.8	2.3		63	3	3	0	0.7	1.4	0	0	0	0		63	3	3	-6.8	-8	-1.7	-5.2	-2	-5.4	-4.3		63	3	3	6	5	5	10	0	2	8
64	3	4	4.4	-10.8	-0.8	-14.9	0.8	-9.1	0.7		64	3	4	0	0.2	1	0.2	0	0	0		64	3	4	-3.3	-7	-1.6	-5.4	-1.4	-5.4	-2.4		64	3	4	2	5	3	9	0	2	4
65	3	5	1.1	-13	1.3	-18.6	-0.5	-9.9	-3.9		65	3	5	0	0.3	0	0	0	0	0		65	3	5	-2.1	-7.3	-1.4	-5.6	-1	-5.3	-2.7		65	3	5	1	4	0	9	0	2	3
66	3	6	-10	-14	-0.6	-17.5	1.8	-0.2	-3.8		66	3	6	0	0	0	0	0	0	0		66	3	6	-4.9	-7.6	-0.9	-5.8	-0.6	-5.2	-3		66	3	6	0	4	0	9	0	2	3
67	3	7	-7.7	-9	-1.3	-14.3	-2.6	0.2	0.8		67	3	7	3.9	0	0	0	0	0	0		67	3	7	-4.4	-7.4	-0.7	-5.9	-0.6	-5.2	-2.6		67	3	7	4	3	0	9	0	2	2
68	3	8	-5.2	-6.1	-1.3	-4.5	-3.3	-2.7	1.5		68	3	8	0.9	0	0	4.6	0	0	0.5		68	3	8	-4.7	-7	-0.6	-5.4	-0.6	-4.2	-1.6		68	3	8	1	2	0	16	0	2	2
69	3	9	-0.9	-3.5	-3.3	-11.9	-0.5	-1	-0.5		69	3	9	0	0	0	0	0	0	0		69	3	9	-4.5	-5.9	-0.5	-5	-0.6	-3.6	-0.6		69	3	9	1	2	0	13	0	2	0
70	3	10	-2.7	-8.8	-6.6	-7	-1.1	-3.1	-6.5		70	3	10	0	0	0	0	0	0	0.2		70	3	10	-3.3	-6.2	-0.9	-5	-0.9	-3.6	-0.7		70	3	10	0	2	0	12	0	1	0
71	3	11	-9.9	-8.8	-7.2	-4.4	-2.3	-1.8	-6.1		71	3	11	0	0	0	2.5	0	0	0		71	3	11	-6	-6.2	-1.7	-4.5	-1.3	-2.4	-1.2		71	3	11	0	2	0	12	0	0	0
72	3	12	-12.1	1	-5.1	-8.4	-0.1	0.4	0.9		72	3	12	0	0	0	0.3	0	0	0		72	3	12	-7.7	-5.1	-2	-4.2	-1.1	-2	-0.6		72	3	12	0	2	0	13	0	0	0
73	3	13	-3.2	1.1	-2.2	-15.9	5.4	-4.2	-0.4		73	3	13	0	0	0	0	0	16.7	0		73	3	13	-4.7	-3.9	-1.7	-4.3	-0.6	-1.3	-0.3		73	3	13	0	1	0	13	0	13	0
74	3	14	-0.7	-1.7	2.3	-20.3	3.6	-12	-0.3		74	3	14	0	0	0	0	0	0	0		74	3	14	-3.9	-4.9	-1	-4.8	-0.4	-1.3	-0.2		74	3	14	0	1	0	12	0	13	0
75	3	15	5.1	3	-1.2	-14.2	3	-13.1	-0.2		75	3	15	0	0	0	0	0	0	0		75	3	15	-2	-1.5	-0.7	-5	-0.3	-2.1	-0.2		75	3	15	0	0	0	12	0	11	0
76	3	16	-3	2.4	-5.2	-7.7	2.7	-8.6	-0.3		76	3	16	0	0	0	0	0	0.2	0		76	3	16	-0.5	-1.8	-1.6	-5	-0.2	-2.3	-0.2		76	3	16	0	0	0	12	0	9	0
77	3	17	-2.3	3.3	-7.9	-1.3	1.5	-13.7	-0.2		77	3	17	0.8	0	0	0	0	0	0		77	3	17	-0.8	-0.8	-2.4	-4.1	0.2	-2.8	-0.2		77	3	17	0	0	0	11	0	8	0
78	3	18	-1.9	2.1	-7.7	-4	-3.4	-14.6	0.5		78	3	18	10	0	0	0	0	0	0		78	3	18	-0.6	-0.4	-3.1	-2.7	-0.2	-3.4	-0.2		78	3	18	18	0	0	8	0	8	0
79	3	19	-2.5	8.7	-5.6	-3.9	-4.3	-9.9	1		79	3	19	2.4	0	0	0	0	0	0		79	3	19	-0.9	-0.2	-3	-2.2	-0.2	-3.6	-0.1		79	3	19	22	0	0	6	0	7	0
80	3	20	-9.1	9.5	-4.5	-1.8	-2.9	-9.5	-5.9		80	3	20	0	0	0	0	0	0	0.2		80	3	20	-0.9	0.1	-2.6	-1.6	-0.1	-3.8	-0.1		80	3	20	9	0	0	5	0	7	1
81	3	21	-14.9	7	-4.3	-4	-3.2	-4.9	-9.7		81	3	21	0	0.1	0	0	0	0	0		81	3	21	-3.2	0.6	-2.2	-1.6	-0.2	-3.7	0		81	3	21	8	0	0	4	0	6	0
82	3	22	-7.6	2.7	-1.7	3.7	-0.4	5.9	-9		82	3	22	0	0	0	0.1	0	0	0		82	3	22	-3.3	0.2	-1.8	-0.9	-0.2	-3.2	-0.3		82	3	22	8	0	0	3	0	5	0
83	3	23	-8.8	4.7	-1.3	3.6	2.7	4.8	-6.1		83	3	23	0	0	0	0	0	0	0		83	3	23	-5	0.5	-1.2	-0.8	-0.2	-1.1	-1		83	3	23	6	0	0	1	0	0	0
84	3	24	0.2	4.9	-0.6	6.1	2.3	0.8	-1.4		84	3	24	0	0.1	0	0	0	0	0		84	3	24	-2.7	0.9	-0.7	-0.4	-0.1	-1	-0.6		84	3	24	6	0	0	0	0	0	0
85	3	25	-0.4	2.2	0.3	1.9	3.6	0.4	0.3		85	3	25	0	0	0	0	8.7	0	0		85	3	25	-1.3	0.4	-0.5	0	-0.1	-0.8	-0.4		85	3	25	3	0	0	0	0	0	0
86	3	26	-7.2	2.3	5.6	-0.1	-1.1	-0.2	2.8		86	3	26	0	0	0.4	13.1	0	3.7	0		86	3	26	-2.8	0.3	-0.4	-0.1	0	-0.8	-0.3		86	3	26	2	0	0	3	0	0	0
87	3	27	-8.2	8.8	1.4	-1.5	-1	-3.3	5.3		87	3	27	0	0	0	0	0	0	0		87	3	27	-3.8	1.1	-0.2	-0.1	0	-0.9	-0.2		87	3	27	1	0	0	7	0	6	0
88	3	28	-1.3	6.5	5.2	3.4	1.2	-0.6	7		88	3	28	0.6	0	0	0	0.4	0	0		88	3	28	-1.9	1.1	0	0	0	-0.8	-0.1		88	3	28	2	0	0	4	0	0	0
89	3	29	1.6	2.8	5.9	4.4	0.9	1.9	6.7		89	3	29	0	0	0	0	0	1.7	0		89	3	29	-0.6	0.5	0.1	0.2	0	-0.4	0.2		89	3	29	0	0	0	1	0	0	0
90	3	30	-0.7	6.5	7.9	4.4	2.7	1.4	2.3		90	3	30	0	0	0	0	0	0	0		90	3	30	-0.3	1.7	0.4	0	0.1	-0.3	0.3		90	3	30	0	0	0	0	0	0	0
91	3	31	3	7.6	9.2	-2.2	8.3	-1.4	-4.6		91	3	31	0	0	0	18.1	7.6	0	0		91	3	31	-0.2	2.5	1	0.1	0.2	-0.2	0.1		91	3	31	0	0	0	20	0	0	0
92	4	1	1.4	9.6	5.2	-10	6.7	-1.2	-8.9		92	4	1	2.7	0	0	0	0	0	0		92	4	1	0.1	3.9	1.3	0.1	0.3	-0.2	-0.1		92	4	1	0	0	0	24	0	0	0
93	4	2	-1.9	13.2	1.5	-5.3	3.7	0.3	-9.9		93	4	2	0	0	0	0	0	0	0		93	4	2	0.1	5.4	1.6	0.1	0.7	-0.2	-0.1		93	4	2	0	0	0	22	0	0	0
94	4	3	-2	15.6	-1	-6.3	8.4	3.2	-5.3		94	4	3	0.2	0	0	0	0	0	0		94	4	3	0.2	6.4	0.8	0.1	1.9	-0.2	-0.1		94	4	3	0	0	0	18	0	0	0
95	4	4	-1.7	12.5	-2.9	-4.4	3.2	3.5	2.6		95	4	4	0	0	0	1.2	0	0	0		95	4	4	0.6	6.9	0.8	0.1	1.1	-0.2	0		95	4	4	0	0	0	7	0	0	0
96	4	5	5.2	9.7	0.4	-6.4	3.4	3.8	2.5		96	4	5	0	0	0	0.2	0	0	0		96	4	5	0.7	6.9	0.7	0.1	0.9	-0.1	0		96	4	5	0	0	0	8	0	0	0
97	4	6	0.5	8.4	-1.6	-2.4	4.6	5.7	0.9		97	4	6	0	4.4	0	0	0	0	0		97	4	6	0.4	7	0.3	0	1.4	0	0.1		97	4	6	0	0	0	5	0	0	0
98	4	7	1.2	7.9	3.5	0.4	4	6.5	5.8		98	4	7	0	0	0	0	4.2	0.5	0		98	4	7	0.6	6.2	0.1	0.1	2.1	0.2	1		98	4	7	0	0	0	3	0	0	0
99	4	8	4.5	7.1	5.8	3.6	2.6	3.1	-1.1		99	4	8	0.7	0	0	2.2	0.5	2.8	4.8		99	4	8	1.3	6.4	0.8	0.1	1.8	0.2	1.2		99	4	8	0	0	0	1	0	0	1
100	4	9	8.1	6.1	6	3.6	2.1	3.2	-2.9		100	4	9	0	0	1	0.9	0	2.5	0.3		100	4	9	2.4	5.6	2.3	0.3	1.8	0.4	0.1		100	4	9	0	0	0	0	0	0	2
101	4	10	9.2	8.1	3.9	2.1	3.9	2	-2.8		101	4	10	0	0	0	0	0	0	0		101	4	10	3.9	6.9	1.7	0.3	2.3	0.3	0		101	4	10	0	0	0	0	0	0	1
102	4	11	10.1	11.4	6.6	4.6	3.1	2.4	4.6		102	4	11	0.6	0	0	0	0	0	0		102	4	11	5	7.5	3.1	0.5	2.3	0.5	0.3		102	4	11	0	0	0	0	0	0	0
103	4	12	2.5	2	8.8	4	2.1	1.6	-0.1		103	4	12	0	2.6	0	0	0	0	0.4		103	4	12	3.5	6.5	3.9	0.6	1.8	0.5	0.9		103	4	12	0	0	0	0	0	0	1
104	4	13	1.1	0.7	9.5	10.5	8.2	3.6	0.6		104	4	13	0	0.9	0	0.8	0	0	0		104	4	13	2.3	4.9	4	1.5	1.4	0.6	0.4		104	4	13	0	3	0	0	0	0	0
105	4	14	4.6	0.2	9.1	10.4	8.2	3.5	8.7		105	4	14	0	0	0	0	0	0	0		105	4	14	3.3	4.7	4.5	2.2	2.6	0.5	1.2		105	4	14	0	0	0	0	0	0	0
106	4	15	1.1	5	9.3	5.3	1.9	7.2	-3.1		106	4	15	0	0	0	0.1	7.3	0	8.8		106	4	15	2.6	4.8	4.6	2	2.5	1.2	1.4		106	4	15	0	0	0	0	0	0	4
107	4	16	1.6	7.2	5.7	4.4	0.3	7.1	-4.1		107	4	16	0	0	0	0	4.3	0	0		107	4	16	3.3	5.1	3.7	1.9	1.4	1.6	0.1		107	4	16	0	0	0	0	3	0	3
108	4	17	2.8	5.2	11.5	8.5	0	4.5	-0.4		108	4	17	0	0	0	0	0	2.9	0		108	4	17	3.4	5.9	4.8	2.6	1.2	2	0.3		108	4	17	0	0	0	0	0	0	0
109	4	18	6.5	8.9	5.5	2	1.1	0.8	-1.3		109	4	18	0	0	2.2	0.3	0	0	0		109	4	18	4.6	7	4.1	2	2	0.7	0.5		109	4	18	0	0	0	0	0	0	0
110	4	19	8.4	8.3	4.8	2.1	-2.1	4.8	-3.3		110	4	19	0	0	0.5	0	0	0	0.3		110	4	19	6.6	7.3	3.1	1.7	1.2	1.2	0.6		110	4	19	0	0	0	0	0	0	1
111	4	20	4.1	10.1	7.8	3.7	0.1	-2.1	-1.7		111	4	20	2.8	0	4.6	0.5	0	0	0		111	4	20	6.3	7.8	4.1	2.3	1	0.9	0.8		111	4	20	0	0	0	1	0	0	0
112	4	21	3.2	11.5	4.4	6.1	2	-2.4	-0.1		112	4	21	2.2	0	0	0	0.5	0	0		112	4	21	4.6	8.1	3.6	2.5	1.9	1	0.6		112	4	21	0	0	0	0	0	0	0
113	4	22	6.8	11.5	3.2	9.1	3.2	1	1.1		113	4	22	0	0	0	0	0.1	0	0		113	4	22	5	8.4	3.5	3.1	2	1.2	1.5		113	4	22	0	0	0	0	0	0	0
114	4	23	7.8	-1	6.2	14.2	3.6	3.6	3.4		114	4	23	0	1.2	0.9	0	0	0	0		114	4	23	6.7	7	4.6	4.4	2.5	1.7	2.9		114	4	23	0	1	0	0	0	0	0
115	4	24	10.9	1.8	10.2	13.7	5.5	4.3	5.3		115	4	24	0	0	0	0	0	0	0		115	4	24	7.9	5.4	5.7	5.3	3.5	2.3	3.6		115	4	24	0	0	0	0	0	0	0
116	4	25	17.9	7.2	11.5	11.5	5.7	3.2	6.9		116	4	25	0.9	0	6.4	0	0	0	0		116	4	25	9.9	6.6	7.9	5.5	3.6	2.3	4.4		116	4	25	0	0	0	0	0	0	0
117	4	26	13	13.8	11.2	12	10.4	7	-1.1		117	4	26	0	0	0	0	0.3	0	3.2		117	4	26	10.4	9.1	8	5.2	4.2	2.5	2.5		117	4	26	0	0	0	0	0	0	0
118	4	27	7.1	12.1	14.9	8.7	8.1	5.6	2.8		118	4	27	0	0	0	0	0.4	0	0		118	4	27	9.6	10.3	9.4	5.1	4.6	2.8	1.9		118	4	27	0	0	0	0	0	0	1
119	4	28	12	8.4	15.9	5.9	4.2	8.7	13.2		119	4	28	0	0	0	0	4.5	19.4	8.9		119	4	28	10.4	10.6	10.3	4.4	4.1	3.1	4.1		119	4	28	0	0	0	0	0	0	0
120	4	29	12.9	3.1	15.7	9.1	11.6	11.9	16.7		120	4	29	0	0	1.1	0	0	0	0		120	4	29	11.3	8.2	10.7	5.3	4.4	4.2	6.3		120	4	29	0	0	0	0	0	0	0
121	4	30	15.7	4.3	11.3	10.9	15.4	9.3	8.1		121	4	30	0	0.3	2	0	0.4	12.3	0		121	4	30	10.8	7.2	9.8	6.5	6.3	5	6.4		121	4	30	0	0	0	0	0	0	0
122	5	1	9.7	3.9	6.2	13.4	8.8	7	3.9		122	5	1	0.6	8.1	0.5	0	0	0	0.3		122	5	1	10.4	6.7	8.1	7.6	7	4.5	6.1		122	5	1	0	0	0	0	0	0	0
123	5	2	8	6.8	4.4	11	1.8	6	3.2		123	5	2	0	0	0	6.6	0	3.8	0		123	5	2	8.5	6.5	7.4	8	5	4.2	5.6		123	5	2	0	0	0	0	0	0	0
124	5	3	12.4	12.7	0.2	6.5	3.9	7.3	3.2		124	5	3	0	0	0	7.9	0	0	0		124	5	3	9.4	9.5	6	6.9	5	3.9	5.1		124	5	3	0	0	0	0	0	0	0
125	5	4	9.6	13.4	-1.6	6.1	6.1	6.3	4.7		125	5	4	3.3	2.9	4.7	0	0	2	0		125	5	4	9.2	11.2	4.8	5.2	5.4	4.6	5.5		125	5	4	0	0	0	0	0	0	0
126	5	5	10.2	12.8	10.5	7.2	8.9	4.7	6.3		126	5	5	0.3	0	1	4.3	0	0	0		126	5	5	9	11	4.5	5.3	6.4	4	6.4		126	5	5	0	0	1	0	0	0	0
127	5	6	8.4	8.4	18.9	6.1	10.9	10.9	13.7		127	5	6	0.6	0	0	0.3	0	0	0		127	5	6	9.6	11.2	7.7	5.3	7.4	4.9	8.5		127	5	6	0	0	0	0	0	0	0
128	5	7	8.2	2.1	14.5	3.9	13.8	13.3	14		128	5	7	0	0.5	0	1.6	0	0.4	0		128	5	7	8.8	8.8	9.2	5.3	8.6	6	10		128	5	7	0	0	0	1	0	0	0
129	5	8	13.2	4.1	12.9	8.7	14.3	15.6	14.8		129	5	8	0.5	0	0	0	0	0	0		129	5	8	10.4	7.7	8.9	5.1	9.3	7.1	11.3		129	5	8	0	0	0	0	0	0	0
130	5	9	14.3	11.3	13	11	11.4	9.5	15.6		130	5	9	0	0	1.4	0	0	1	0		130	5	9	11.3	10.1	9.7	6	9.2	7.5	12.3		130	5	9	0	0	0	0	0	0	0
131	5	10	15.1	11.5	5.5	6.9	5.3	5.4	11		131	5	10	0	1	0	5.6	0	0	3.8		131	5	10	12.6	12.1	8.9	6.4	7.6	5.8	12.4		131	5	10	0	0	0	0	0	0	0
132	5	11	11.6	4.2	12.7	5.6	4.9	11	7.1		132	5	11	0	0	0	0	0	0	0		132	5	11	12	9.5	9.8	5.8	6.6	6.6	9.7		132	5	11	0	0	0	0	0	0	0
133	5	12	7.1	4.7	14.5	10.5	7.4	11.8	11.3		133	5	12	1	0	10.7	1.1	7.7	0	0		133	5	12	10.2	8.7	10.9	7.5	6.8	7.8	10.1		133	5	12	0	0	0	0	0	0	0
134	5	13	8.1	7.6	16.4	10.6	4	13.5	8		134	5	13	0.5	0	0	0.3	0	0	0.3		134	5	13	10.5	10.2	11.7	7.6	5.9	8.8	9.8		134	5	13	0	0	0	0	0	0	0
135	5	14	6.4	10.9	19.5	5.9	3.9	10.2	4.9		135	5	14	0	26.3	1	0.9	0.9	0	0		135	5	14	8.5	11.2	14.2	7.1	6.2	8.9	9.6		135	5	14	0	0	0	0	0	0	0
136	5	15	8.3	7.9	20.1	10.7	3.3	11.4	10.2		136	5	15	0	3.9	0	0	0	0	0		136	5	15	9	10.3	14.9	7.2	5.8	8.6	10.1		136	5	15	0	0	0	0	0	0	0
137	5	16	11.2	10	13.4	10	5.4	15.5	10.8		137	5	16	0	0	12.2	0	0	2.2	0		137	5	16	11.1	10.3	15.8	8.1	5.9	8.4	10		137	5	16	0	0	0	0	0	0	0
138	5	17	5.4	11.6	8.8	6.4	4.7	14.4	7.9		138	5	17	2.6	0	3.7	1.2	0	11.3	1.8		138	5	17	10.1	12.1	13.6	7.3	6	9.8	9.3		138	5	17	0	0	0	0	0	0	0
139	5	18	8.9	9.3	4.5	3.9	6.4	11.8	5.4		139	5	18	0.7	1.8	1	1.5	0	12.7	2		139	5	18	9.9	13	11.2	7	6.2	10.2	7.8		139	5	18	0	0	0	0	0	0	0
140	5	19	11.2	3.7	6.1	4.4	14	10.1	6.3		140	5	19	6.5	0	0	0.8	0	8.4	0		140	5	19	11.2	9.9	11	6.5	7.7	9.6	8.4		140	5	19	0	0	0	0	0	0	0
141	5	20	9.2	6.3	9.1	3.4	14	8.5	10.1		141	5	20	0	0	0	0.5	0	2	0		141	5	20	10.4	9.9	11.2	5.4	9.3	9.2	9.8		141	5	20	0	0	0	0	0	0	0
142	5	21	9.4	10.3	12.9	6.9	13.9	8.3	16.4		142	5	21	2.8	0	2.1	0	1.8	0	0		142	5	21	11.1	11.4	11.5	5.8	9.6	9.3	11.7		142	5	21	0	0	0	0	0	0	0
143	5	22	10	11.4	14.1	13.7	12.6	9	16.6		143	5	22	2.4	0	0	8.9	4.2	0	0		143	5	22	10.2	12.4	12.1	7.9	9.4	9.3	13.2		143	5	22	0	0	0	0	0	0	0
144	5	23	11.8	9.2	18.4	15.6	11.9	10.5	16.5		144	5	23	2.3	0.7	0	0.4	0.4	0	0		144	5	23	11.4	12.2	13.9	9.7	10.1	9.2	14.2		144	5	23	0	0	0	0	0	0	0
145	5	24	9.3	13.5	19.9	7.4	10.3	16.1	13		145	5	24	0.3	1.4	0	11.8	0.6	8.9	0		145	5	24	10.6	11.4	15.4	9.6	9.9	10.9	14.2		145	5	24	0	0	0	0	0	0	0
146	5	25	7.7	15.7	18	5.9	11.1	16.5	8.2		146	5	25	3.3	2	0.7	1	0	0	0		146	5	25	9.9	11.7	15.7	8.5	9.9	11.6	12.7		146	5	25	0	0	0	0	0	0	0
147	5	26	7.5	7.9	13.4	11.8	16.1	16.5	10.6		147	5	26	0	0.4	0	3.5	0	0.5	0		147	5	26	10.4	10.9	13.7	9.8	11.2	12.4	12.7		147	5	26	0	0	0	0	0	0	0
148	5	27	9	10	11.4	18.9	9.2	15.2	10.2		148	5	27	0	0.4	0	0.4	6.3	0.5	1.8		148	5	27	10.5	10.9	13.5	10.6	11.3	12.7	12.4		148	5	27	0	0	0	0	0	0	0
149	5	28	15.6	10.7	16.1	23.4	10.3	15.9	13.3		149	5	28	2.4	1.7	0	0	0	23.1	0		149	5	28	11.1	11.7	14.9	13.4	11	13.6	13.2		149	5	28	0	0	0	0	0	0	0
150	5	29	13.6	9.6	16.7	13.6	16.5	9.5	12.6		150	5	29	0.7	1.2	0	0	0	0	2.7		150	5	29	12.1	11.6	15.9	13.9	12.7	12.9	14.2		150	5	29	0	0	0	0	0	0	0
151	5	30	9.2	9.5	17.8	15	18	10.3	10.5		151	5	30	1.6	9	0	0	0	0	12.6		151	5	30	12.3	11.3	15.4	12.2	13.9	12	12.7		151	5	30	0	0	0	0	0	0	0
152	5	31	12.7	9.4	15.4	14.2	16.7	13.1	12.6		152	5	31	0	3	4.3	0	3.6	0	0		152	5	31	11.3	11.6	15.6	13.6	14.7	13	12.6		152	5	31	0	0	0	0	0	0	0
153	6	1	13	8.9	13.1	12.8	15	14.2	16.1		153	6	1	1.4	4.2	0	0	0.3	0	0		153	6	1	13	11.5	14.4	12.1	13.6	13.2	14.1
154	6	2	10.3	7.6	15.3	17	12.2	19.3	17.3		154	6	2	0.7	3.2	3	0	3.1	0	0		154	6	2	13.1	11.8	15.7	13.1	13.9	13.9	15.9		There was not snow after that until autumn
155	6	3	10.3	8.1	14.6	20.3	11.3	19.7	19.7		155	6	3	0.3	0	0	0	0	0	0		155	6	3	13.6	11.5	15.7	15	12.9	14.8	17.1
156	6	4	13.8	10.9	12.3	16.9	11.9	19.6	21.5		156	6	4	0	6	0	0	0	0	0		156	6	4	14.3	12.1	16.4	15.6	13.1	15.5	18.5
157	6	5	12.8	10.6	12.7	14.9	14.7	14.6	21.5		157	6	5	0.3	1.1	0	0.3	0	7.2	0		157	6	5	14	12.3	16.5	15.5	13.2	15.1	18.7
158	6	6	13.1	9.1	16.3	17.3	17.4	9.1	24		158	6	6	0.1	0	0	4.1	0	6.7	0		158	6	6	13.7	12.4	16.9	15.5	14.4	13	20.2
159	6	7	11.8	12.1	18.4	18.2	17.5	13.8	24.7		159	6	7	0.4	0.6	0	0	1	0.4	0		159	6	7	13.1	13	18.1	16.4	15.4	12.4	21
160	6	8	16.2	12.6	15.8	18.1	17.3	18.9	25.4		160	6	8	0	5.6	3.9	0	4.8	0	0		160	6	8	14.4	13.1	18.6	17.3	15.5	14.1	22
161	6	9	20	13.2	15.8	18.1	17.8	18.6	25.1		161	6	9	0	0	8.4	0	0	0	0.9		161	6	9	17	13.8	17	17.9	16	15.6	22
162	6	10	21.1	13.1	19.8	20.4	16.6	13.8	23.4		162	6	10	0	0	0	0	7.4	0.4	0		162	6	10	18.5	14.5	17.8	18.6	15.6	15.7	21.8
163	6	11	18.8	16.1	22.2	22.4	17.4	12.1	17.2		163	6	11	1.8	0	3.2	0	0	0	12.6		163	6	11	18.9	16	19.1	19.5	15.7	15.4	20.8
164	6	12	17.3	18.9	16.8	20.6	18.8	11.1	13.1		164	6	12	0.3	0	15.8	0.7	0	0	3.5		164	6	12	17.1	16.7	19.3	19.9	16.1	15.5	17.9
165	6	13	17.4	16.6	16.5	21	20.6	14.9	16.6		165	6	13	0	0	2.8	1.3	0	0	0		165	6	13	18.3	17	19.2	19.5	17.6	14.9	16.7
166	6	14	17.7	16	19.6	23.5	19	14.9	12.6		166	6	14	0.3	0	0	0	2.1	2.6	8.7		166	6	14	18.7	17.5	19.5	20.5	17.2	15.8	17.6
167	6	15	16.8	20.8	21.5	16.8	20.7	13	11.7		167	6	15	17.7	0	0	6.9	0.9	0	0.5		167	6	15	18.2	18.9	20.7	19.8	18	15.6	15.5
168	6	16	18.7	20.5	22.1	16.2	21	13.8	15		168	6	16	0	0	0	0	1.1	7.8	0		168	6	16	18.4	19.8	21.8	18.3	19.5	15.7	17.1
169	6	17	22.6	20.3	22.8	20.2	16	16.9	19.1		169	6	17	0	0	0	0	6.9	0.4	0		169	6	17	20.9	20.5	22.4	19.4	19.2	15.1	18.5
170	6	18	22	20.2	23.4	23.5	16.4	21.3	19.5		170	6	18	0	0	0	0	0	0.5	0		170	6	18	21.5	21	22.9	20.4	17.1	17.4	19.7
171	6	19	17.7	19.5	24.1	25.3	17.9	22.4	21.3		171	6	19	0	0	0	0	3.7	0	0		171	6	19	20.3	19.6	23.3	21.2	18.4	18.6	20.6
172	6	20	20.9	17.1	26.4	24.7	17.4	21.8	23.4		172	6	20	0	13.3	0	0	0	2.8	0		172	6	20	20.7	20.1	24.2	21.8	17.7	20	21.5
173	6	21	21.9	16.8	24.2	21.4	18.8	14	21.5		173	6	21	0	1.9	9.8	5.7	0	26.5	4.7		173	6	21	21.7	18.3	24.7	22.2	18.7	18.4	22
174	6	22	19.6	21	23.7	19.6	19.3	16.2	20.4		174	6	22	2.5	0.1	1.2	0	0	0	0		174	6	22	20.1	19.5	23.6	21.1	19.4	17.6	21.3
175	6	23	16.7	20.4	25.9	24.2	20.5	15.2	18.6		175	6	23	7.3	5	0	0	0	20.8	0		175	6	23	20	20.7	24.3	21.7	19.5	17.3	20.4
176	6	24	11.6	21.4	25.3	22.5	16.9	14.8	18.2		176	6	24	0	0	0	0	3.9	1.3	0		176	6	24	17.4	21.2	25	22.2	19.5	16.6	20.1
177	6	25	12.9	24.4	24	24.5	13.9	13.8	14.1		177	6	25	0	0	0	0	0	7.3	22.2		177	6	25	17.6	22.7	25.1	22.7	17.6	16.8	19.3
178	6	26	13.7	24.3	23.7	26.5	15.6	15.8	14.5		178	6	26	0	0	0	0	3	0	0		178	6	26	18	23.6	24.6	23.4	17.5	16.5	17.4
179	6	27	14.8	22.3	23.5	25.3	19.3	15.9	15.4		179	6	27	0	10	4.9	0	0	5.1	0		179	6	27	18.8	23.8	24.3	23.9	17.9	17.6	17.4
180	6	28	14.9	22.9	23.7	23.5	23	15	20.8		180	6	28	0	0	0	0.3	0	0	0		180	6	28	19	23.2	24.3	23.9	20.2	17.7	20
181	6	29	14.8	20.9	24.9	23.5	22.3	17.1	17.5		181	6	29	6.9	1.9	0	0	0	0.7	11.7		181	6	29	18.9	23.7	25.1	22.9	21.3	17.8	19.8
182	6	30	16.4	19.4	24.5	22.8	18.8	18.6	17		182	6	30	1.5	0.9	0	4	0.8	0	0		182	6	30	17	22.4	25.5	22.9	21.3	18.7	18.4
183	7	1	16.2	18.6	20.4	23.1	12.7	17.6	17.4		183	7	1	5.9	0.3	37.8	0	45.8	15.9	0		183	7	1	17.4	20.8	24.3	22.8	18.5	19.3	18.8
184	7	2	16.8	18.8	21.4	23	14.5	17	16.9		184	7	2	0	0	4.1	0	18.2	0	0.3		184	7	2	18.4	21.5	22.8	23.3	16.3	18.7	18.7
185	7	3	17.6	19	18.5	23	17.4	18.5	16		185	7	3	0	4.2	5.5	0	0.8	0	0		185	7	3	19.1	21.8	21.7	23.1	17.2	19.3	18.9
186	7	4	17.7	17.4	18.6	17.2	19.4	21	14.8		186	7	4	1.4	1.9	0	16.4	0	0	0		186	7	4	19.3	20.5	21.2	22.3	18.6	20.1	18.3
187	7	5	16.1	17.2	19.9	14.4	21.1	23.3	17.8		187	7	5	0.4	0	0.6	0	0.3	0	0		187	7	5	18.3	19.4	21.7	19.4	20.3	20.9	18.9
188	7	6	17.4	20	19.8	13.4	20.8	25.2	21.4		188	7	6	0.5	2.2	0	4	0	0	0		188	7	6	19.2	20.5	21	19.3	20.4	21.9	20.1
189	7	7	18.7	19.8	16.5	15.2	21.7	23.4	22.9		189	7	7	0.3	0	0	0.6	0	15.6	0		189	7	7	19.8	21.7	20.3	19	20.7	22.1	21.9
190	7	8	19.9	21.8	21.6	16.1	21.9	17.1	24		190	7	8	0	0	5.5	0	3	0	0		190	7	8	21	22.7	21.6	19.4	21.8	21.2	23.3
191	7	9	16.8	22.4	17.6	18	21.9	15.4	21.9		191	7	9	2.3	0	11.4	0	0	0	0		191	7	9	21.2	23.6	21.3	19.8	21.6	19.7	23.1
192	7	10	18.6	20.3	20	17.5	19.7	16.2	18.2		192	7	10	0.3	0.1	0	0.1	0.8	0	1.3		192	7	10	19.8	23.6	21.1	19.9	21.3	19.6	22
193	7	11	15.5	22.6	19.4	18.1	19.8	18.4	20.3		193	7	11	1.1	0	8.5	0	0	0	0		193	7	11	19.8	22.8	21.6	19.9	20.8	19.6	20.6
194	7	12	17	25.1	19.3	21.8	21.5	18.7	19.3		194	7	12	0	0	2.9	0	0	0	0		194	7	12	18.6	24.5	21.1	21.1	20.9	20	21.3
195	7	13	20.6	25.3	18.3	23.7	19.4	20.6	20.6		195	7	13	0	18.5	5	0	0	0	5.8		195	7	13	21.1	25.1	21.5	22.1	20.1	20.3	20.8
196	7	14	19.9	25.7	18	22.3	19.6	21.7	22.3		196	7	14	0	0	0	0	0	0	42.1		196	7	14	22.2	24.5	20.1	22.6	19.5	20.8	21.7
197	7	15	20.7	22.3	19.1	20.7	19.2	23.2	24.8		197	7	15	0	6.7	10.9	3	0.4	1	0		197	7	15	23.1	24.7	21	21.9	19.6	21.6	23.1
198	7	16	22.1	18.5	17.3	20.8	16.3	21.5	23.1		198	7	16	0	10.7	0.4	0	0	2.8	2.4		198	7	16	24	23.5	20.8	20.7	19.4	21.6	23.5
199	7	17	22.1	16.5	17.1	18.5	19.3	19.8	18.5		199	7	17	0	1.4	0.6	0	2.4	4.7	5.9		199	7	17	24.5	19.9	20.2	20.1	19.7	21.5	21.9
200	7	18	21	16.8	18.5	18.1	20.9	19.2	20.1		200	7	18	0	0	12.2	0	0	0	0		200	7	18	24.8	19.2	21	19.9	20.2	20.5	21.4
201	7	19	21.1	19.4	18.1	16.3	21.2	20.5	21.6		201	7	19	0	0	2.1	0.7	0	0	0		201	7	19	24.7	20.2	21.1	19	21	20.9	22.3
202	7	20	21.5	20.8	16.8	18.1	19	19.2	21.4		202	7	20	0.9	0	7.2	0.3	8.2	0	0		202	7	20	24.9	21.9	20.1	18.4	20.8	20.9	23.1
203	7	21	20.9	23	19.4	19.1	17.6	20	20.3		203	7	21	0	0	0	0	0	0	3.4		203	7	21	23.9	23.2	19.7	18.9	19.7	21.1	23
204	7	22	23.5	22.4	19.4	21.4	17.3	21	21.4		204	7	22	0	0	0	0	0	0	0		204	7	22	24.6	23.8	20.8	19.9	19.6	20.8	21.9
205	7	23	21.6	21.5	18.5	23.2	18.4	20.7	20		205	7	23	3.9	0.5	0.7	0	0	0	0.4		205	7	23	25	23.6	21.3	20.8	19.9	21.1	23
206	7	24	21.4	17	19.4	23	17.6	22.4	18.8		206	7	24	0.6	4.3	1.8	0.1	3.6	0	0		206	7	24	23.5	21.9	21.1	21.8	19.7	21.2	22.2
207	7	25	20.5	18.8	20.6	18.8	18.6	22.4	20.9		207	7	25	0.4	0	0	0	0	0.3	0		207	7	25	23.4	20.3	21.6	21	19.5	21.3	21.5
208	7	26	20.1	17.4	22.3	17.4	18.3	23	20.8		208	7	26	0	0	0	0	0	0	2.3		208	7	26	22.3	19.7	22.5	19.4	19.2	21.5	22.5
209	7	27	20.5	19.7	22.6	17.1	16.3	21.8	19.9		209	7	27	23.3	2.7	0	4.6	0	1	0		209	7	27	23.2	20.8	22.9	19.3	18.9	21.3	21.5
210	7	28	19.3	20.6	24.1	15.4	18.1	16.9	23.1		210	7	28	0.7	0.5	0	8.6	0.8	7.1	0.3		210	7	28	22	21.2	23.6	18.9	18.7	20.8	22.9
211	7	29	19.9	17.4	24.9	15	18.5	16.9	21.4		211	7	29	1.2	3.1	0	0	0	0	0		211	7	29	21.9	21.2	24	18.3	19.3	19.4	22.8
212	7	30	19.2	15.5	20.9	18.8	19.3	18.5	22.7		212	7	30	0.6	2.8	4.1	0.4	0	0	0		212	7	30	21.8	18.5	22.6	19	19.7	19.7	22.1
213	7	31	19.4	15.4	19.3	18.8	20.1	19.3	24.3		213	7	31	0.9	3.1	1.8	0	3.3	0	0		213	7	31	21.2	17.4	21.8	20	20.4	20.4	23.3
214	8	1	19	14.9	18.4	18.5	20.2	17.2	24.2		214	8	1	2.9	1.1	8.8	0	0	0	0		214	8	1	21.6	17.4	21.4	20.1	20.2	20	24
215	8	2	19.7	15	18.1	20.6	21.8	19.3	24.8		215	8	2	0	4.7	13.2	0.3	0	0	0		215	8	2	21.2	17.1	20.7	21.3	21	19.7	24.5
216	8	3	20.2	16.8	19.5	17.8	23.1	21.9	23.1		216	8	3	2.3	0.7	0	0	0	0	19		216	8	3	22	17.9	20.5	21.5	22	20.6	23.9
217	8	4	20.6	17.5	23.2	20.4	25	20.8	21.4		217	8	4	0	0	0	0	0	0	17.7		217	8	4	22.1	18.8	21.8	21.2	22.5	20.7	23.5
218	8	5	20.6	19.1	24.2	22.1	24.5	19.9	20.9		218	8	5	0	0	0	4.8	0	0	0		218	8	5	22.3	20	23.4	22.1	23	20.5	22.4
219	8	6	19.8	17.5	23.4	16.5	19.8	17.4	19.4		219	8	6	1.1	1.3	0	0.5	9.1	10	5.4		219	8	6	22.7	20.4	23.8	21.2	22.8	20.1	22
220	8	7	20.5	17.9	22	15.4	20.9	17.6	18.7		220	8	7	0.3	0	0.3	0	8.5	4.4	1.1		220	8	7	22.3	19.6	23.6	20.3	21.4	19.6	21.6
221	8	8	20	16.7	19.5	17.1	21.5	17.9	20.5		221	8	8	0	0	2.9	0	0	0	0		221	8	8	22.1	19.7	23.1	20.3	21.6	19	21.9
222	8	9	19.6	16.3	16.7	19.7	21.5	18.6	21.6		222	8	9	46.9	0.3	0.8	0	2	0	0		222	8	9	22.3	19.2	20.7	20.9	21.9	18.6	23.1
223	8	10	20.7	17.7	17.4	21.7	17.4	20.4	21.6		223	8	10	0	0	0	0	12.1	0	1.2		223	8	10	21.3	19.7	20.1	21.6	21.2	19.8	23
224	8	11	21.2	18.7	21.9	23	16	21.4	21		224	8	11	0	0	3.8	0	9.7	0	0		224	8	11	22.1	20.3	21.4	22.4	20	20.6	22.1
225	8	12	18.8	21.3	21.7	22.2	14.9	20.4	21.1		225	8	12	1.6	0	4.3	8	1.2	0	0.3		225	8	12	21.8	21.4	22	23	18.9	20.7	22.2
226	8	13	19.7	23.9	15.2	16.5	14.5	20.7	16.2		226	8	13	0	0	3.4	23.7	0	0	2.7		226	8	13	20.8	22.5	21	21.2	18.9	20.7	21.3
227	8	14	20.1	24.3	14.5	12.9	15.5	19.5	13.1		227	8	14	0	0	0	45.2	0	12.3	5.9		227	8	14	21.5	23	19.4	18.7	18.9	20.9	19.1
228	8	15	18.6	23.8	15	15.8	18.9	17.1	15.1		228	8	15	0.5	1	0	6.4	0	0	0		228	8	15	20.9	23.6	19.5	17.1	19.3	20.3	17.3
229	8	16	17	23.3	16.3	16.1	16.8	18.7	14.5		229	8	16	1.9	0	0	0	1.9	0	0.6		229	8	16	20.3	23.8	19.7	17.7	19.5	19.8	18.2
230	8	17	15.1	20.5	15	17.1	16.5	17	14		230	8	17	0.1	4.5	5.4	0	20.7	0	1.8		230	8	17	19	23.8	18.7	18.7	18.5	20	17.9
231	8	18	13.1	19.5	14.4	21.6	16.4	18	16.1		231	8	18	0.1	0	0	0	0	0	2.7		231	8	18	17.6	21.3	18.4	19.9	18.2	20.5	16.9
232	8	19	15.6	20.1	13.3	20.7	16.1	16.7	14.7		232	8	19	0	0	0.8	0	0	0	0.6		232	8	19	16.9	21.5	18.2	20.6	18.5	20.4	17.4
233	8	20	17.4	20.6	12.8	22.3	17.5	15.4	14.3		233	8	20	0	4.3	19.5	0	7.3	4.8	4.8		233	8	20	17	21.8	16.9	20.9	19	19.8	17.5
234	8	21	17.1	16.7	11.4	21.2	16.1	10.3	17.3		234	8	21	0.4	0	0	0	12.9	7.3	0.4		234	8	21	18.4	20.2	16	21.2	18.8	17.4	17.2
235	8	22	16.6	13.9	14.2	19.6	16.1	12.9	17.3		235	8	22	4.2	0	1.3	14.9	0	1.8	0		235	8	22	18.4	19.4	16.9	21.5	18.4	16	18.1
236	8	23	15.6	15.7	13.9	18.3	15.5	12.9	17.9		236	8	23	0	0	8	6.2	2.9	0	0		236	8	23	18	19.4	17.1	20.4	18.6	16.6	19.2
237	8	24	14.6	17.1	13.9	17.5	13.8	13.7	19.6		237	8	24	0	0	2.1	0	8.6	0	0		237	8	24	18.1	20.1	16.7	20	16.9	17.4	19.9
238	8	25	15.9	18.5	16.2	17.7	16.6	15.6	19.1		238	8	25	0	0	1.1	0	3	0	0		238	8	25	18.4	20.8	17	19.8	16.3	17.9	20.3
239	8	26	16.6	21.2	15.5	19.7	18.6	16.3	19.7		239	8	26	0.1	0	2.1	0	0.4	0	0		239	8	26	18.9	21.5	17.7	20.1	17.5	18.3	20.7
240	8	27	16.2	17.6	11.2	18.5	17.8	16.3	20.4		240	8	27	0	6.8	0	0	0	0	0.7		240	8	27	18.3	21.9	16.8	20.2	18.3	18.5	20.1
241	8	28	17.8	10.6	12	18.1	17	17	21.6		241	8	28	0	2.1	0	7.3	0	0	0		241	8	28	18.9	18.1	16.4	20.1	18.8	18.8	20.9
242	8	29	19.2	10.9	15.7	17.5	17.4	17.2	21.7		242	8	29	0	0	0	12.2	0	0	0		242	8	29	19.5	15.9	16.9	19.9	18.3	18.9	21.6
243	8	30	19	10	18	17.4	18.3	17.8	17.3		243	8	30	0	0	0	0	0	0	9.5		243	8	30	20	15.8	18	19.7	18.9	19.1	20.6
244	8	31	15.7	13.6	16.4	16.7	20.8	18.2	19.9		244	8	31	26.9	0	2.8	1.5	1.8	3.8	0		244	8	31	19.3	16.3	18.2	19.4	19.5	19.3	20
245	9	1	13.9	18.2	15	14.9	20.1	16.1	17.2		245	9	1	0	0	6.6	0.1	9.9	4.5	7.8		245	9	1	16.8	17.7	17.7	18.6	19.9	18.6	19.4
246	9	2	13.4	16.3	13.5	16.5	16.4	13.9	18		246	9	2	0	0.1	1.1	1.8	3.3	2.1	0		246	9	2	16.7	18.8	16.4	18.1	19	17.9	19.2
247	9	3	16.4	10.6	13	9.9	16.5	12.5	16.6		247	9	3	0	6.4	2.1	24.3	2.7	0	0		247	9	3	17.3	17.5	15.9	17	18.7	17	19.4
248	9	4	15.8	10.1	13.9	7.9	13.9	10.4	16.9		248	9	4	0	0	0	0	6.7	0	0		248	9	4	17.5	15.9	16.1	14.5	18.5	16.5	19.3
249	9	5	17	9.7	14.6	11.9	10.2	11.1	17.1		249	9	5	0	0	0	2.2	0	0	0		249	9	5	18.1	15.6	16.6	14.6	16.4	16.3	19.3
250	9	6	14.9	8.9	11.4	11.8	10.2	11.4	14		250	9	6	0.7	0	1.6	0	0	0	0		250	9	6	18.2	15.2	16.1	14.8	15.6	16.2	17.7
251	9	7	12.2	9.3	8.6	11	11	13.9	13.5		251	9	7	0	0	0	0	0	0	5.1		251	9	7	17	14.9	15.1	15.2	15.5	16.4	17.2
252	9	8	6.2	12.9	10.8	12.2	10.2	13.6	10.6		252	9	8	0	0	25.6	0	0	0	0		252	9	8	14.8	15.1	15.1	15.2	15.2	16.5	15.5
253	9	9	7.4	12.1	8.6	13.2	11.6	14.3	11.2		253	9	9	0	1.3	0.5	14.3	0	4.3	0		253	9	9	14.2	14.5	13.9	15.5	15.3	16.5	15.4
254	9	10	7.1	10.8	9.1	10.6	13.7	9.1	11.8		254	9	10	0.6	0	0	1.6	7.6	0	0		254	9	10	13.9	13	13.4	14.3	16.2	14.3	15.6
255	9	11	10.7	7.3	12.4	9.5	12.9	8.6	12.4		255	9	11	3	4	0.6	5.6	0.4	0	0		255	9	11	13.2	13.1	13.9	14	15.2	13.7	15.6
256	9	12	8.5	6.8	14.7	6.4	10	14.7	12.9		256	9	12	3.2	1.5	2.4	7.5	5	0	1.7		256	9	12	12.2	12	14.5	13.1	14.4	14.1	16.1
257	9	13	7.3	5.5	11.9	5.5	9.9	11.4	13.5		257	9	13	0	3.5	3.4	0.3	0	0.4	0		257	9	13	11.3	10.9	14.5	11.7	12.9	14	15.1
258	9	14	6.4	9.5	10.1	12.1	8.4	7	12.1		258	9	14	0	0	0	0.8	6.3	0	0		258	9	14	11.3	11.2	13	11.2	12.2	13	15.5
259	9	15	8.3	10.6	8	14.8	10.6	11.1	9.5		259	9	15	0.9	0	0.3	0	2.5	0.3	0		259	9	15	11.7	12.1	12.1	12.1	12.3	12.7	14.9
260	9	16	10.4	10.4	14.9	14	14.2	12.6	11.3		260	9	16	0.1	3.9	0	1.1	5.8	0	0		260	9	16	11.6	13	12.1	12.4	13	12.6	14.2
261	9	17	6.3	11.3	15.7	10.8	11	13.2	13.3		261	9	17	0	0.6	0	2.4	0	0	0		261	9	17	11.3	13.1	13.2	12.8	13.7	13.8	14.9
262	9	18	5.3	13.4	12.6	8.6	11.4	11.7	11.9		262	9	18	3.2	0	2.4	1.3	2.9	0	0		262	9	18	10.9	13.4	13.2	12.6	13.6	14.1	14.9
263	9	19	3.5	12.1	14.8	7.9	15.6	12.4	12		263	9	19	0	2.8	8.8	0	0.8	0	0		263	9	19	9.7	13.7	14.1	11.9	13.8	13.9	14.8
264	9	20	6.2	6.7	9.5	6.5	14.8	9.7	12.2		264	9	20	3.5	0	8.9	0	0	8	5.7		264	9	20	10	10.9	13.2	11.3	14.4	13.9	15.1
265	9	21	3.9	9.2	7	8.8	13.6	7.6	13		265	9	21	0.9	0	4	0	0.7	0	0		265	9	21	9.1	9.7	11.6	11.2	14.8	11.9	14.8
266	9	22	4.7	9.1	9.9	6	9.4	7.1	11.2		266	9	22	0	0	4.7	0	0	0	0		266	9	22	8.6	10.1	11.4	11.1	13.2	10.7	14.6
267	9	23	3.6	4.3	7.6	11.9	11.1	6.4	12.3		267	9	23	0	0	0	3.3	0	0	2.1		267	9	23	8.5	10.3	11.1	11.4	13.4	10.4	14.6
268	9	24	7	5.5	4.5	12.1	15	5.1	7.6		268	9	24	0	0	30.9	0	0	0	0.8		268	9	24	8.9	10.1	10.5	12.4	14	10.2	13.1
269	9	25	8.8	5.9	2.2	12.5	11	4	6.5		269	9	25	0	0	12.8	7.7	0.7	0	0		269	9	25	9.5	10.3	7.9	13.1	13.9	9.6	11.7
270	9	26	8.9	4.4	2.5	10.5	9.5	3.1	3.6		270	9	26	0.1	0.9	1.6	8	2.4	0	0		270	9	26	10.4	10	7.3	12.3	13.3	9	10.2
271	9	27	7.2	-1.1	1.8	12.5	7.2	3.8	5.1		271	9	27	1.8	0	0	9.8	0	0	0		271	9	27	10	7.5	6.9	12	11.8	8.7	9.7
272	9	28	9.4	3.2	1.1	13	8.2	4	4.2		272	9	28	2.1	0	0	2.5	0.8	0	0		272	9	28	9.9	7.3	7	12.6	11.6	8.3	9.7
273	9	29	8.5	7.4	2.9	9.5	7.8	2.1	6.7		273	9	29	0.4	0	0	0	0	0	0		273	9	29	9.2	8.4	7.3	12.7	11.2	8.3	10
274	9	30	8.6	10	2.9	10.5	6.1	7.8	10.5		274	9	30	0	0	0.9	0	0	0	1.7		274	9	30	9.1	9.8	7.1	12.1	10.2	9	10.4
275	10	1	7.7	8	3.4	9.1	4.4	7.2	6.9		275	10	1	0	0	0	0	0	5.7	2.9		275	10	1	9.2	9.7	6.8	12.1	9.3	9.5	10.5
276	10	2	5.2	7.9	2.8	9.4	3.2	6.5	6.1		276	10	2	9.6	9.8	0	0	0	0	0		276	10	2	9.2	10.1	6.4	11.8	9.1	8.7	9.6
277	10	3	5.7	8.7	3.5	6.2	1.6	3.8	3.2		277	10	3	3.1	0	0	6.8	0	0	0		277	10	3	8.5	9.5	6.8	11.3	8.3	8.1	9
278	10	4	5.4	4.1	8.2	6.1	1.3	1.5	2.1		278	10	4	0.4	0	0	0.5	0	0	0		278	10	4	7.8	9.3	7.7	10.4	7.8	7.2	8.5
279	10	5	3	7.6	3.3	4.9	6.1	1.6	2.1		279	10	5	3.7	2.9	3.1	0	0	0	0		279	10	5	7.2	9.2	7.5	9.7	7.8	6.9	8
280	10	6	0.6	5.3	0.1	7.3	11.9	2.1	4.3		280	10	6	0	2.3	1	0	0	0	0		280	10	6	5.7	8.4	6.3	9.7	8.5	6.9	7.8
281	10	7	5.5	7.3	2.3	6.1	9.6	2.1	4.3		281	10	7	1.7	0	2.2	0	0	0	0		281	10	7	6.2	7.6	5.5	9.5	9.5	6.7	8
282	10	8	7.6	4.9	1.1	6.3	6.4	3.2	6		282	10	8	0	0	0	0	0	3.6	0		282	10	8	7	6.9	5.7	9.4	9.6	6.2	8.3
283	10	9	8.3	5.2	-3	6.6	9.3	7.2	8.5		283	10	9	0	0	0	0.4	0	0.3	1.1		283	10	9	6.7	7.2	4.8	9.4	10	6.2	9
284	10	10	8.8	0.1	-2.7	5	1.6	9	13		284	10	10	0	0	0	0	0	0	0		284	10	10	7.3	5.6	4	8.7	8.9	6.6	10.2
285	10	11	2.4	-2.9	2.1	8.6	-1.3	5.8	9.8		285	10	11	0	0	0.2	0	0	0.3	0		285	10	11	6.2	3.8	4.2	8.7	7.4	7.1	10.5
286	10	12	-3.4	5.6	2.4	2.5	-1.8	2.8	9.8		286	10	12	0	0	1.6	0	0	7.1	0		286	10	12	4.7	3.7	5.2	8	6	7	10.3
287	10	13	-3.7	4.2	-0.5	3.6	-0.4	0.5	6.1		287	10	13	0	0.2	0	0	0	6	1.9		287	10	13	3.4	4.9	4.6	7.4	5.7	6.1	9.9
288	10	14	0.9	-0.2	-3.1	5.3	1.8	-0.1	2.2		288	10	14	0	0.2	0	0	0	0.3	0		288	10	14	3.1	3.9	3.8	7.4	5.7	5.4	8
289	10	15	2.3	7.5	-2.2	3.6	4.6	-1.5	2.6		289	10	15	0	2.3	0	3.1	0	0	9.7		289	10	15	3.5	4.4	3.5	7.7	6	4.4	7.4
290	10	16	2.5	8.7	-0.2	2.3	6.8	-2.7	7.7		290	10	16	2.7	0	1.1	0	0	0	0		290	10	16	3.7	6.1	3.3	7	6.6	3.8	7.2
291	10	17	2	1.8	4.5	4.9	8	-2.6	6.6		291	10	17	0	4.7	0	0.9	0.6	0	0.7		291	10	17	3.4	6	4.1	7	7.2	3.6	6.9
292	10	18	5.9	-4.2	2.7	4.5	5.2	-2	9.5		292	10	18	0	6.4	0	3.6	0.8	0	0.9		292	10	18	4	4.4	4.5	7.5	7.1	3.5	7.5
293	10	19	5	-9.6	3.6	0.1	2.6	-1.1	3.6		293	10	19	0	0	0	0	1.8	0	0		293	10	19	4.5	2.7	4.9	6.4	5.7	3.4	8
294	10	20	-2.7	-5.4	5.2	1.7	-0.3	-1.8	5.8		294	10	20	0.3	0	12.2	0	1.3	0	0		294	10	20	4.1	2	5.1	5.8	5.2	3.3	7.2
295	10	21	-6.6	-1.1	5.2	0.7	-3.2	-1.2	3		295	10	21	0	2.9	0	0	0	0	0		295	10	21	1.8	2	5.2	5.4	4.2	3.2	7.3
296	10	22	-4	2.5	9.1	7.7	-4.3	0	6.7		296	10	22	0	0	0	0.8	0	0	0		296	10	22	1.1	2.2	6	6	3.3	3.1	7.2
297	10	23	1.7	2	6.3	3.1	-3.9	4.3	5.2		297	10	23	1.7	1.9	0.5	0	0	2.3	1.9		297	10	23	1.2	2.5	6.7	5.8	2.7	3.8	6.9
298	10	24	2	2.3	-2.3	-0.1	0.6	7.5	2		298	10	24	5.7	1.9	0	0.3	0	0	0		298	10	24	2.4	3.3	4.8	4.6	2.4	4.3	5.4
299	10	25	0.1	1.8	-1	2.3	4.3	9	4.6		299	10	25	2.7	0	1	2.9	0	0	0		299	10	25	2.2	3.4	3.8	4.1	2.9	5	4.5
300	10	26	-0.1	3.4	-2.6	2.1	0.1	9.4	5.5		300	10	26	0	2.5	0	0	1.5	0	0		300	10	26	2	3.8	2.8	4.3	3.2	5.5	4.8
301	10	27	5.3	-0.6	-0.2	-0.5	-0.2	4.2	4.9		301	10	27	1.8	3.9	0	0	2.9	0	0		301	10	27	2.8	3.6	2.4	4.1	2.6	5.4	5.5
302	10	28	6.8	-7.1	-3.2	-1.5	12	-1.5	-2.8		302	10	28	0	0	0	0	0.3	0	0		302	10	28	3.6	2.3	2.1	3.6	3.7	4.3	3.7
303	10	29	4.8	-3.8	-4	2.1	12.6	-4.1	-5.3		303	10	29	1.7	0	0	0	0	0	0		303	10	29	3.6	1.5	1.7	3.6	5.6	2.9	2.3
304	10	30	7	-1.2	1.6	4	8.8	3.2	-4		304	10	30	1.2	0	0.2	0	0	0	0		304	10	30	4.4	1.3	1.5	3.4	6.5	2.7	1.6
305	10	31	6.7	1.3	-3.4	2.7	7.5	4.4	-1.8		305	10	31	0	0	0	0	0	0	8		305	10	31	4.7	1.2	1.6	3.9	6.5	3.6	1.6
306	11	1	9.3	4.5	-4.3	-3.2	4.1	2.3	-1.7		306	11	1	0	0	0	0	0	0	4.2		306	11	1	5.4	1.4	1.3	2.8	5.9	3.5	1.7
307	11	2	10.3	2.1	-4.9	-5.7	6.5	2.3	-0.3		307	11	2	0.3	0	0	0	0	0.3	1.5		307	11	2	5.9	1.8	1.1	1.9	5.8	3.1	1.9
308	11	3	6.9	1.7	0.7	-1.4	-0.1	-9.2	-3.2		308	11	3	0	0	0.7	0	10	3.3	3.3		308	11	3	5.8	2.1	1	1.5	5.1	2.8	2
309	11	4	1.9	-0.2	4.8	0.1	-5.6	-15.8	-12.2		309	11	4	0	0.5	0	0	0	1.6	0		309	11	4	4.3	2.4	1.3	1.4	3.5	1.7	1.7
310	11	5	3.1	-1.9	2.4	0.6	-3.7	-14.6	-6		310	11	5	0	0	0	0	2.6	0	0		310	11	5	3.7	1.7	1.8	1.3	2.7	1.2	1.4
311	11	6	4.7	-1.8	0.1	2.6	-0.2	-1.8	-3.8		311	11	6	0	0	0	0	0	2.3	0.7		311	11	6	3.7	1.4	1.6	1.3	2.6	0.9	1.4
312	11	7	0.4	-2.4	3.7	2.6	0	0.3	-4.3		312	11	7	3	0	0	0	0	0	1.7		312	11	7	3.5	1.3	1.6	1.4	2.4	0.9	1.3
313	11	8	-7.8	-0.9	1.1	2.9	4.3	3.2	-12.3		313	11	8	0	0	0	0	0	0	0		313	11	8	2.1	1.3	1.9	1.9	2.3	1	1.1
314	11	9	-11.5	0.8	-1.7	2.5	4.1	2.4	-13		314	11	9	0	0	0	0	2.8	0	0		314	11	9	0.9	1.4	1.4	2.1	3.1	1.1	0.9
315	11	10	-8.7	-1.7	-3.7	-5.7	-7	-4.3	-15.5		315	11	10	0	0	0	0	0	0	0		315	11	10	0.3	1.2	1.1	1.8	2.6	1.1	0.6
316	11	11	-9.9	-5.4	-2.2	-10.8	-10.1	0.5	-14.2		316	11	11	0	0	0	0.4	0	0	0		316	11	11	-0.1	1	0.9	1.1	1.8	0.8	0.2
317	11	12	-6	-10.1	-9.7	-14.7	-11.6	4	-11.3		317	11	12	0	0	0	0	0	0	0		317	11	12	-0.5	0.4	0.6	0.6	1.2	0.9	0.1
318	11	13	2.4	-10.9	-9.3	-10.9	-5.6	1.8	-7.9		318	11	13	0.2	0	0.3	0.2	1.1	0	0		318	11	13	-0.1	-0.3	0.3	0.2	1	1.1	0
319	11	14	1.9	-5.7	-5.3	-6.9	-10.3	1.3	-2.6		319	11	14	0	0	1	0.7	1.3	0	0		319	11	14	0	-1	0.2	0	0.8	1.2	0
320	11	15	0.8	1.4	-8.1	-4.9	-16.6	1.4	-0.3		320	11	15	0	0	0.6	0.2	0.2	0.3	0.4		320	11	15	0.1	-0.4	0.2	-0.3	0.8	1.3	0.2
321	11	16	2.4	-2.5	-16.5	-4.2	-19	-1.4	-5.1		321	11	16	0	0	0	4.9	0.4	0	0		321	11	16	0.1	-0.3	0.1	0	0.5	1.3	0.2
322	11	17	-2	-7.5	-17.4	-12.4	-14.7	-5.7	-1.1		322	11	17	0	0	0	0.8	1	0	0		322	11	17	0.1	-1	-0.3	0	0.3	0.9	0.2
323	11	18	2.5	-7	-12.2	-16	-6.7	-5.8	2.7		323	11	18	0.1	0.2	0	0	2.8	0	1.7		323	11	18	0.2	-1.2	-0.5	0	0.3	0.6	0.2
324	11	19	2.4	-6	-10.1	-14.5	-4.6	-7.4	3		324	11	19	0	1.9	0	0.2	0	0	0		324	11	19	0.1	-1.2	-0.7	0	0.3	0.2	0.2
325	11	20	1.7	-6.9	-1.9	-12	-7.1	-10.1	-0.9		325	11	20	0.6	0	0	0	0.5	0	0		325	11	20	0.3	-1.6	-0.4	-0.2	0.3	-0.2	0.4
326	11	21	0.3	-1.3	-2.5	-5	-18.1	-5.3	-7.5		326	11	21	0.4	0	0	0.5	0.9	0.4	0		326	11	21	0.3	-1.5	-0.4	0	0.3	-0.7	0.4
327	11	22	0	-1.9	-2	-6.7	-17.1	-10.3	-15.4		327	11	22	0	0	2.4	0	0.3	0	0		327	11	22	0.3	-1.4	-0.4	0	0.2	-0.9	-0.4
328	11	23	-0.9	-2.9	-3	-6.8	-12.9	-4.8	-16		328	11	23	0	0	0.6	0	0.2	0	0		328	11	23	0.3	-1.7	-0.2	0	-0.2	-1	-2.5
329	11	24	-1.4	-3.1	-2.4	-2.3	-13.9	-1.8	-9.1		329	11	24	0.2	0	0	2.6	0	0	5		329	11	24	0.2	-1.8	-0.2	0	-0.1	-0.6	-2.5
330	11	25	-3.3	-17.2	-3.7	-4.3	-9.6	-2.2	-7.7		330	11	25	2.4	0	0	3.8	0	0	3.1		330	11	25	0.1	-3.6	-0.1	-0.1	-0.1	-0.7	-1.9
331	11	26	-8.2	-10.5	-6.1	-8.3	-19.2	-2.8	-4.4		331	11	26	0	1.1	0	0	0	2	0		331	11	26	0	-4.6	-0.2	-0.2	-0.2	-0.4	-1.5
332	11	27	-11.2	-7	-19	-8.8	-18.2	-10.3	-3.7		332	11	27	0	0	0	0.5	0	0	2.7		332	11	27	-0.3	-4.5	-0.7	-0.2	-0.3	-0.8	-1.3
333	11	28	-10.5	-10.3	-16.2	-7.6	-14.1	-2.2	-7.4		333	11	28	0	0	1.5	0.2	1.4	0	0		333	11	28	-0.6	-4.5	-1.2	-0.2	-0.4	-1	-1.1
334	11	29	-1	-23.8	-13.7	-2.8	-15	-4.6	-14.9		334	11	29	0.5	0	0	0	0	0	0		334	11	29	-0.5	-7.5	-1.4	-0.1	-0.4	-1	-1.4
335	11	30	2	-23.9	-15.5	-0.3	-6.9	-10.5	-16.6		335	11	30	0.1	0	0	0.2	0.4	0	0		335	11	30	-0.3	-9.7	-1.4	-0.1	-0.3	-1.7	-2.1
336	12	1	4.3	-24.2	-10.5	-9	-6.1	-9.5	-11.3		336	12	1	0	0	0.5	0.8	0	0	0		336	12	1	-0.1	-11.1	-1.5	-0.2	-0.2	-2.9	-2.2
337	12	2	2.4	-21.6	-12.3	-14.9	-9	-10.3	-4.6		337	12	2	0.3	0	0.2	0.3	0	0	4.4		337	12	2	0	-11.8	-1.2	-0.7	-0.2	-3.1	-1.7
338	12	3	-1.6	-21.7	-14.5	-14.7	-14.7	-13.7	1.4		338	12	3	0	0	0	0.7	0	0	0		338	12	3	0.1	-12.1	-1.4	-1	-0.2	-3.7	-1.1
339	12	4	-5.3	-19.8	-11.4	-17.9	-15.4	-1.8	0.5		339	12	4	0	0	0	1.3	0.7	0	0		339	12	4	-0.6	-12.4	-1.6	-1.1	-0.3	-2.5	-0.6
340	12	5	-3.1	-10.5	-2.1	-27.5	-13.3	-2.4	-10.2		340	12	5	0	4.4	0	0	0	0	0.8		340	12	5	-0.8	-9.9	-1.2	-1.7	-0.3	-2.1	-1.7
341	12	6	-0.4	-14.9	-5	-31.9	-13.9	-9.1	-4.9		341	12	6	0	0	0.2	0	0	0	2.8		341	12	6	-0.6	-8.9	-0.9	-2.4	-0.3	-3.2	-1.6
342	12	7	-3.1	-13.7	-8.8	-31.9	-5.5	-4.7	-9		342	12	7	0.2	0	0	0	5.8	0	0		342	12	7	-1.2	-8.1	-1	-3	-0.3	-2.8	-1.4
343	12	8	-9.2	-12.8	-13	-25.8	-0.4	-1.7	-19.8		343	12	8	0	0	0	0	0	0	0.2		343	12	8	-2	-7.9	-1.3	-3.3	-0.2	-1.4	-2.5
344	12	9	-12	-12.7	-15.8	-20.2	-0.5	-15.8	-28.6		344	12	9	0	0.2	0	0.4	0.6	0	0		344	12	9	-3.4	-8	-1.7	-3	-0.1	-3.9	-4.3
345	12	10	-14.5	-8.6	-16.7	-24.8	-7.5	-12.4	-31.7		345	12	10	0	0.6	0.2	0	0	0	0		345	12	10	-4.7	-7.1	-2	-3.2	-0.1	-4.9	-5.9
346	12	11	-15.1	-9.3	-14.2	-24.4	-12.9	-8.6	-32.7		346	12	11	0	0	12.4	0	0	0	0		346	12	11	-6	-7.1	-1.8	-3.6	-0.2	-4.4	-7
347	12	12	-14.5	-7	-16.5	-23	-10.9	-8.5	-33.7		347	12	12	0	2.5	0.5	0	0	0	0		347	12	12	-6.6	-6.4	-1.7	-3.7	-0.2	-4.3	-8.2
348	12	13	-8.7	-13.6	-12.5	-20.7	-13.9	-6.7	-34.3		348	12	13	0	0.5	3.1	0	0	0.6	0		348	12	13	-6.3	-6.4	-1.4	-3.8	-0.2	-4.3	-9.1
349	12	14	-6.4	-18.4	-12.6	-10.9	-4.2	-12.3	-30.3		349	12	14	0	0	2.2	0	0	3.4	0.3		349	12	14	-5.4	-6.8	-1.3	-3.8	-0.2	-4.1	-9.8
350	12	15	-3.4	-12.9	-19.8	-1.9	-8.3	-19	-18.6		350	12	15	0	0	0	0	2.6	0.3	0.8		350	12	15	-4.5	-7	-1.4	-2.1	-0.2	-3.8	-9
351	12	16	-10.9	-12.2	-19.6	-1.7	-11.5	-19.5	-15.5		351	12	16	0	0	0	0.4	0	0.3	0		351	12	16	-6.1	-6.8	-1.6	-1.6	-0.2	-3.7	-8.6
352	12	17	-5.4	-6.5	-15.4	-4	-13.6	-4.2	-17		352	12	17	11.4	0	0.6	2.2	1.1	0	1.2		352	12	17	-4.8	-6.2	-1.6	-1.4	-0.2	-3.9	-7.7
353	12	18	-4.6	-12.3	-10	-3.7	-14.1	0.4	-29.6		353	12	18	9.3	0	0	0	0	0	0		353	12	18	-3.7	-6.3	-1.5	-1.3	-0.2	-2.8	-7.4
354	12	19	-10	-17.3	-17.3	-7.9	-14.8	-2.7	-34.5		354	12	19	2.7	0	0	0	0	0	0		354	12	19	-3.2	-7	-1.6	-1.8	-0.2	-2.1	-8
355	12	20	-14.7	-13.4	-20.1	-7.6	-14.9	-8.3	-31.1		355	12	20	0	0	0	0	0	3.2	0		355	12	20	-3.1	-6.9	-1.6	-2	-0.3	-2.6	-9.6
356	12	21	-15.1	-21	-23	-16.2	-11.5	-5.6	-19.6		356	12	21	0	0	0	0	0.8	0.4	0		356	12	21	-3.1	-8	-2	-2.8	-0.3	-2.3	-9
357	12	22	-12.1	-17.3	-12.2	-10.1	-12.2	-9.8	-13.4		357	12	22	0.4	0	0	0	1.2	0.2	0.3		357	12	22	-3	-8.4	-2	-3.2	-0.3	-2.2	-8.1
358	12	23	-18.3	-14	-5.4	-9.6	-10.9	-16.3	-4.7		358	12	23	0	0	2	0.4	0.6	0	2.1		358	12	23	-3.1	-8.4	-1.8	-3.1	-0.3	-2.7	-7.6
359	12	24	-20.8	-20.3	-8.7	-20.7	-10.8	-15.1	-15.9		359	12	24	0.2	0	0	1.1	0	0	0		359	12	24	-3.4	-8.7	-1.3	-3.6	-0.3	-3.3	-7.2
360	12	25	-24	-19.2	-17.1	-29.6	-8.5	-18.1	-16.3		360	12	25	0	0	0	0	0	0	0.2		360	12	25	-3.9	-9.4	-1.4	-5	-0.3	-3.5	-6
361	12	26	-25.8	-12.9	-14.3	-29	-4	-22.2	-14.7		361	12	26	0	0	0	0	0	0	0		361	12	26	-4.3	-9	-1.6	-5.8	-0.3	-4.5	-6
362	12	27	-18.2	-9.3	-5.7	-31.1	-17.3	-18.4	-10.8		362	12	27	0	0	0	0	0.2	0	4.1		362	12	27	-4.7	-8.6	-1.6	-6.7	-0.3	-4.8	-5.8
363	12	28	-2.2	-4.5	-5.9	-31.4	-30.9	-17.8	-6.7		363	12	28	0	0	0	0	0	0	0.4		363	12	28	-4.2	-7.6	-1.4	-7.4	-0.4	-5	-5.2
364	12	29	-2.3	-9.5	-8.6	-32.2	-33.7	-16.8	-8.6		364	12	29	0	0	0	0	0	0	0		364	12	29	-3.6	-7.4	-1.4	-8.1	-1	-5.2	-4.6
365	12	30	-1.8	-21.1	-3.8	-32.3	-24.4	-13.5	-5.5		365	12	30	1.1	0	0	0	0	0	0		365	12	30	-3	-8.5	-1.4	-8.7	-1.3	-5.2	-4.4
366	12	31	-0.5	-13	-9	-30.6	-13.2	-12.2	-5.6		366	12	31	1	0	1.3	0	0.5	0	0		366	12	31	-2.7	-9	-1.4	-9.3	-1.3	-5.3	-4.2
